# Supplementary material for: Association between parent and child physical activity: a systematic review
Source: Int J Behav Nutr Phys Act. 2020 May 18;17:67. doi: 10.1186/s12966-020-00966-z (PMC7236180; doi:10.1186/s12966-020-00966-z)
Supplement: Supplementary file 4 — Additional file 4. Overall risk of bias judgement. [file 12966_2020_966_MOESM4_ESM.xlsx]

## Sheet: Ark1
Additional file 4: Overall risk of bias judgement
	Selection bias (selction into the study)	Selection bias (selction into the study)	Summary: Selection bias (selction into the study)	Selection bias (leaving the study sample)	Information bias (exposure)	Information bias (outcome)		Information bias (outcome)	Summary: Information bias	Risk of bias in selection of the reported result	Risk of bias in selection of the reported result	Summary: Risk of bias in selection of results	Overall risk of bias across domains
Author Year Country	Is the selection of the participants into the study related to child- and parent physical activity? - Yes - Probably yes - Probably no - No - No information	Does the study sample reflect the target population? - Yes - Probably yes - Probably no - No - No information	Summary af felt B og C: Risk of bias judgement - Low risk - Moderate risk - Serious risk - Critical risk - No information	Bias due to missing data (is data missing on physical activity in parents and children) Risk of bias judgement - Low risk - Moderate risk - Serious risk - Critical risk - No information	Is the parent-child dyad clearly descripted by biology and gender? Risk of bias judgement - Low risk - Moderate risk - Serious risk - Critical risk - No information	Is the objectively PA measured validly and reliably by this method (judged based on 8 pre-defined items) 1. Wear protocol (did they allow the subjects to remove the device during water activities and during sleep or 24 hour wear) 2. Non-wear removal method 3. Measurement device, placement 4. Epoch length 5. Minimum time (hours) required for a day to be considered valid 6. Minimum number of valid …	Is the objectively PA measured validly and reliably by this method (judged based on 8 pre-defined items in G) -Low risk - Moderate risk - Serious risk - Criticl risk - No information	Is the self-reported PA measured validly and reliably by this method? - Yes - Probably yes - Probably no - No - No information	Summary af felt H og I: Risk of bias judgement -Low risk - Moderate risk - Serious risk - Criticl risk - No information	Is the reported effect estimate likely to be selected, on the basis of multiple outcome measurements within the outcome domain? - Yes - Probably yes - Probably no - No - No information	Is the reported effect estimate likely to be selected, on the basis of different subgroups? - Yes - Probably yes - Probably no - No - No information	Summary af felt I og J: Risk of bias judgement - Low risk - Moderate risk - Serious risk - Critical risk - No information	- Low risk - Moderate risk - Serious risk - Critical risk
Moore et al. (41) - 1990 - USA	probably no	Probably yes	moderate risk	low risk	low risk	1. For two periods of 5 consecutive days, approximately 6 month apart. 2.The parents were to record on a daily log the time that the monitor was attached in the morning, the time it was removed at night, and any time during the day that it may have been taken off, as during swimming or bathing. Activity counts were read from the monitors and recorded by the parents each morning and each evening a…	Probably Yes/Serious Risk	not used	Serious risk	probably no	no	low risk	Serious risk
Sallis et al. (43) - 2002 - USA	Probably no (The purpose of the study was to assess correlates of physical activity in sub-groups of young people, that differ in age and sex)	Probably no (Limitation of this study were the single geographic setting)	critical risk	Problably yes / serious risk	moderate risk	1. all times for seven days, expect when swimming, showering or sleeping. A log sheet was provided to record the times when the monitor was not worn and to provide information on activities done while the monitor was off. 2. no information 3. the CSA, model 7164 attached to the subjects right hip using an elasticbelt. 4.60 sec epoch 5.no information 6. no information 7. no information 8. MVPA and…	Probably Yes/Moderate Risk	Probably no	Moderate risk	probably yes	probably no	moderate risk	critical risk
Loucaides et al. (54) - 2006 - Cyprus	probably yes	probably no	moderate risk	No/low risk	no/moderate risk	they used pedometer	No/Serious risk	probably yes	Serious risk	probably no	probably no	low risk	Serious risk
Oliver et al. (61) - 2010 - New Zealand	Yes	Probably no (Kun 78 dyads ud af 688 inviterede deltog)	moderate risk	Probably no ( De har kun inkluderet dem med fuld data)	Yes Low risk	1. for 7 consecutive days during wakin hours, parents were ask to full out a participant compliance (days/times accelerometer was not worn) 2. no information 3.Actical acclerometer, wearn on the waist laterally above the right iliac crest. 4. 15 seconds epochs were used for both parents and child 5.no information 6.no information 7. no information 8. no information	Probably Yes/Moderate Risk	Probably no no information	Moderate risk	probably no	no	low risk	moderate risk
Fisher et al. (53) - 2010 - United Kingdom	Yes	Probably no (Children whose parents did not return the parental questionnaires were from significantly lower socio-economic status groups and more likely to be from a non-white etnic group.	Serious risk	Probably no Low risk	no Critical risk	1. 5. consecutive days, including two weekend days, during waking hours only, removing them for swimming and showering/bathing. 2. Not specified 3.Not specified 4. Recorded i 1 min epochs. 5. A minimum of 600 min of valid data per day were recorded. 6. 3 or more days (with at least 1 weekeden day) 7.not specified 8. total PA = mean accelrometer count min-1 and time in MVPA (>2000 counts min-1)	Probably Yes/Moderate Risk	Probably yes (we used questionnaires that had been validated in a slightly older age group, and due to time constrictions did not collect reliability data in our sample.	Moderate risk	No	No	low risk	critical risk
Heitzler et al. (40) - 2010 - USA	probably no (The studt testet the relationship among social- and individual-level influences and MVPA among a large sample of children and adolescents) studiet går mere på support fra forældre men måler også på forældrenes deltagelse i PA	Probably no (Youth with missing/invalid data were slightly older than those with valid data and were more likely to have parents with lower education levels than those with valid data)The analytic sample is predominatly white and of higher socioeconomic backgrounds, making it difficult to make comparisons by race, etnicity, or socioeconomic status.	Serious risk	Biology= parent or guardian Gender: no Moderate risk	No information	1. A total of 7 days during waking hours, excluding showering, bathing, water sports or contact sports in which they felt at risk for injury. 2. 30 minutes of consecutive counts of "0" was used to indicate that the accelerometer was not being worn. 3. ActiGraph model 7164, worn on the hip 4. 30-second epochs 5. days with fewer than 8 hours of data were excluded 6. at least 3 weekdays and 1 weeken…	Probably Yes/Moderate Risk	Probably no "The wording of the items used in the self-efficacy scale often elicit comment during data collectionsuch as "well, I could, if I wanted". It is plausible that these items are tapping a construct that is closer to desire rather than confidence.	Moderate risk	no	no	low risk	Serious risk
Jago et al. (13) - 2010 - United Kingdom	yes	yes	low risk	no/probably no	yes/low risk	1.for five complete days, including two weekend days. 2. 60 minutes of zero counts were obtained were interpreted as time when the monitor was not worn, and these periods were removed from the analysis 3. ActiGraph model GT1M (child) and model 7164 (parents) 4. 10 s. epoch for the children and 1 min epoch for the parents. 5. at least 500 min accelerometer data pr. day 6. a minimum of 3 days 7. no…	Probably yes/Moderate Risk	probably not	moderate risk	no	no	low risk	moderate risk
Fuemmeler et al. (39) - 2011 - USA	probably no	no	serious risk	Probably no (21% missing)	Probably yes/ low risk (beskriver ikke biologi, men begge forældre er med)	1. For 4 consecutive days, expect while bathing or swimming. 2. not specified 3. MTI ActiGraph, worn on the waist, above the rigth hip using an elastic belt. 4. 60 second epochs 5. no information 6. no information 7. separeted 8. No information	Probably Yes/Moderate Risk	Not used	Moderate risk	No	No	low risk	Serious risk
Jacobi et al. (52) - 2011 - France	yes	yes	low risk	No/low risk (only data from 8 families were missing)	Probably Yes by gender not biology low risk	they used pedometer	No/Serious risk	yes (for the parents)	Moderate risk (pedometer do not allow to assess ambulatory bahavior in a comprehensive way)	no	no	low risk	Serious risk
Ruiz et al. (38) - 2011 - USA	yes	probably no (Heavir adults may be more relucantant to permit monitoring of their activity level)	moderate risk	Probably no ( De har kun inkluderet dem med fuld data)	Not by gender. Parent or legal guardians. Moderate risk	1. seven consecutive days during waking hours except when they showered or participated in aquatic activities. 2. Determination of wear and nonwear time assessed using criteria proposed by Troiano et al. (nævner ikke hvilke) 3. ActiGraph GT1M, worn on an elastic belt around the waist. 4. 10-second epochs 5.A minimum of 4 hours of continuous monitoring for a child and 8 hours for a parent defined …	Probably Yes/Moderate Risk	Not used	Moderate risk	no	no	low risk	moderate risk
O'Dwyer et al. (51) - 2012 - Ireland/United Kingdom	Yes	Probably Yes	Low risk	Probably yes (36% missing data or withdrawal)	Probably yes Biology: Yes . Parent=primary caregiver Gender: Probaly no	1. for 7 consecutive days. Parents were provided with a chart to document when the child put the monitor on and when it was taken off. 2. Periods of time greater than 60 minutes of consecutive zeros were considered periods of non-wear time and were not included in futher analysis. 3. ActiGraph, placed on the hip. 4. 5 seconds epoch 5. minimum wear time for week days was 541 minuts and 563 minutes…	Probably Yes/Low Risk	low risk	Low risk	probably no	probably no	low risk	low risk
Craig et al. (37) - 2013 - Canada	yes	yes	low risk	no information	yes/low risk	they used pedometer	No/Serious risk	Not used	Serious risk	no	Probably Yes (hvorfor kigger de ikke på resultat på børn og forældre inden de specificerer det ud i drenge og piger?)	moderate risk	Serious risk
Hnatiuk et al. (60) - 2013 - Australia	yes	No (Children in this study were significantly younger , had been walking for less time and had mothers with higher education, than children excluded from the study)	Serious risk	problably yes = 25-50%	no	1. for a minimum of 7 consecutive days, removed only for sleeping and bathing, when the children were approximately 19-month old. 2. 20 minutes of consecutive zero counts were identified as non-wear time 3. 4. 15 seconds epoch 5. ≥ 7.4 hours/day was a valid day 6. Only children with at leat 4 days (including at leat one weekend day) of calid data were included ub the analyses. 7. Active time for …	Probably Yes/Low Risk	low risk	Low risk	probably no	no	low risk	Serious risk
Hesketh et al. (36) - 2014 - United Kingdom	Probably yes	probably yes	Low risk	no information	low risk	1. for up to 7 consecutive days, including during sleep and water-based activities. 2. Data periods of >100 mitunes with zero-activity counts were removed 3. Actiheart monitor (Cambrigde Neurotechnology Ltd. Cambridge, UK), positioned on the chest. 4. 60-second epochs 5. Days with <600 minutes of recording were removed. As well as recording between 11PM and 6 Am were removed, with those between 0…	Probably Yes/Moderate Risk	(the questionnaire used to the mothers were previously valited) Yes	Low risk	No	No	Low risk	moderate risk
Lloyd et al. (59) - 2014 - Australia	Probably no	Probably no	Serious risk	No information Probably yes	Yes/ low risk	pedometer was used	No/Serious risk	yes (for the child)	Serious risk	Probably no	probably no	Low risk	Serious risk
Jago et al. (50) - 2014 - United Kingdom	Yes	Probably yes	Low risk	Probably no	Probably yes/low risk	1. for five days including a weekend. Not specified 2.periods of >0 minutes of zero values, with allowance of up to two minutes of interruptions, were defined as "non-wear" time. 3. ActiGraph GT3X accelerometer, not specified 4. not specifeied 5.A valid day was defined as the provision of at least 500 minutes of data. 6. At least three days 7.not specified 8.not specified	Probably Yes/Moderate Risk	No information/probably yes	moderate risk	No	No	Low risk	moderate risk
Sigmundová et al. (49) -2014 -Czech Republic	Probably Yes	Probably yes	Low risk	Probably no	yes Low risk	pedometer was used	No/Serious risk	probably yes	Serious risk	No	No	Low risk	Serious risk
Duncan et al. (22) - 2015 - USA	probably yes	Probably no	Serious risk	no information Critical risk	Girls and one parent Moderate risk	1. For 7 days for 24 hours except in water 2. not specified 3.ActiGraph CT3X+ accelromter device on an elastic band around their waist. 4. not specified 5. not specified 6. not specified 7.not specified 8. Child-specific cut point, derived from Freedson et al. (2005), were used to determine intensity of activity using ActiLife 5 software.	Probably Yes/Serious Risk	probably yes	Serious risk	No	No	low risk	critical risk
Tu et al. (35) - 2015 - Canada	probably no	probably yes	moderate risk	Probably yes (missing data på 78 ud af i alt 176) Serious risk	køn er oplyst, men ingen informtion omkring biologi Serious risk	1. 8 days during waking hhours. Participants also received a klog book which they used to track when they removed the accelerometer and to record their sleep duration. 2.at leat 60 minutes of consecutive zero activity and the same criteria were used for parents and adolescents. 3. ActiGraph GT3X (95%) or GT3X+ (5%) accelerometer, placed under their clothes over their right or left hip at the leve…	Probably Yes/Low Risk	yes fore screene time /probably yes	Low risk	No	No	Low risk	moderate risk
Tate et al. (34) - 2015 - USA	no	probably no	critical risk	Probably yes ( 32% excluded due to missing data) -Moderate risk	Probably yes	1. For 7 days during all walking ativities excpt bathing and swimming. 2. Non-wear was defined as 60 consecutive minutes of 0 activity counts, and non-wear periods were removed from analysis. 3. ActiGraph Inc. GT2M, 4. 30 seconds epochs 5. A valid day were defined as having at leat 10 hours of wear. 6. Participants with fewer than 4 valid days were excluded. 7.no information 8. The MVPA cut-off f…	Probably Yes/Moderate Risk	not used	Moderate risk	probably no	probably no	low risk	critical risk
Sijtsma et al. (48) - 2015 - Netherlands	Yes	Probably no ( Ud af 1554 var der kun PA assessment på 299)	moderate risk	Probably no (de kigger kun på associationen mell. Dem med fuld data) Low risk	Probably yes Low risk	1. no information. The acceleromter was worn when the children were awae, except for water activities. Sleeping time, including daytime sleeping, were recorded in a diary and not included in the analyses. 2. 3. DirectLife tri-axial accelerometer, Tracmor. In a small case on a belt in the middle of the lower back. 4. no information 5. had to be worn at leat 400 min/day 6. for at least 3 days, incl…	Probably Yes/Moderate Risk	yes (for the parents)	Moderate risk	Probably Yes (De rapporterer også at der ikke er en association, men måske lidt Cherry picking)	probably no	moderate risk	moderate risk
Sigmund et al. (63) - 2015 - Czech Republic	Yes	Probably yes	Low risk	Probably Yes Moderate risk	Probably yes	they used pedometer	No/Serious risk	No information	Serious risk	No	No	Low risk	Serious risk
Hnatiuk et al. (58) - 2016 - Australia	yes	Probably no	moderate risk	Probably Yes Serious risk	Probably no	1. for 7 days, during night and during water-based activities. 2. 45 min in the hour were classified as sedentary = assuming sleep 3. the Actiheart monitors 4. 15-s epochs were used 5.no information 6. no information 7. no information 8. Pate et al. Cut-points were used to determine the time spent. Sedentar (0-37.5 counts per 15 s), in LPA (>37.5-420 counts per 15 s), and i MVPA (>420 counts per …	Probably Yes/Moderate Risk	No information	Moderate risk	Probably yes	Probably yes (der kigger på mødre alene og der hvor begge forældre er med, ikke på fædre alene)	Critical risk	critical risk
Abbott et al. (66) - 2016 - Australia	yes	Probably no	Serious risk	No/low risk	Probably yes	1. during waking hours for 8 consecutive days. 2. Consecutive 0 counts of ≥20 minutes were recorded as nonwear time. 3. ActiGraph GT1M. 4. 15 s epoch 5. ≥ 6 hours at baseline and ≥8 hours at follow up. 6. to have ≥4 valid days (including a weekend day). 7. no information 8. LMVPA was defined as ˃100 counts/min and MVPA as ≥ 2296 counts/min.	Probably Yes/Moderate Risk	Probably no (PA for maincarer were self-reported and proxy reported)	moderate risk	Probably no	probably no	Low risk	Serious risk
Stearns et al. (33) - 2016 - Canada	yes	Probably yes	low risk	probably no	Probably yes	they used pedometer	No/Serious risk	probably yes	Serious risk	probably no	probably no	low risk	Serious risk
McMurray et al. (32) - 2016 - USA	no	probably yes	moderate risk	Probably yes Moderate risk	Probably yes	1. for a total of 4 days, from Wednesday morning fron the time they woke up until midnight on Saturday of the same week.they removed the accelerometers for sleep or bathing. 2. periods with no activity for longer than 60 minutes were condidered as non-compliance 3. Actical accelerometer, on their right hip 4. Epochs for parents were 60-s and 30-s for children 5. A day of data consited of at least…	Probably Yes/Moderate Risk	Not used	Moderate risk	probably no	probably yes	moderate risk	moderate risk
Solomon-Moore et al. (46) - 2017 - United Kingdom	Probably no	Probably yes	Serious risk	no/probably no/low risk	no Serious risk	1. for 5 days, 3 weekdays and 2 weekend days. 2. Excluding intervals of > 60 min of zero counts allowing for up to 2 min of interruptions 3. ActiGraph GT3X on their waist 4. not specified 5.> 500 min of data were defined as a valid day. 6. at least 3 days of valid data, including at least 1 weekend day. 7.not specified 8.minutes spent in MVPA wete derived using population-specific cut points for …	Probably Yes/Moderate Risk	no information	moderate risk	problably no	probably no	low risk	Serious risk
Garriguet et al. (31) - 2017 - Canada	No	Probably Yes	Moderate risk	No Low risk	Yes Low risk	1. 7 consecutive days during waking hours. 2. Nonwear was defined as at least 60 consecutive minutes of zero counts, with allowance for 1 to 2 minutes of counts between 0 and 100. Wer time was determined by subtracting nonwear time from 24 hours. 3. Actical accelrometer (Philips - Respironics, Oregan, USA) Placed on their right hip 5. no information 5. a valid day was defined as a minimum of 10 o…	Probably Yes/Moderate Risk	Yes	Low risk	No	No	Low risk	moderate risk
Brown et al. (45) - 2017 - United Kingdom	no	probably yes	Moderate risk	no information	probably no	1. For seven days, throughout waking hours, except when participating in water-based activities. 2. Nonwear time was defined as periods of > 10 min continuous zero counts. Data from 11 pm and before 6 am were excluded, to ensure a focus on daytime activity. 3. ActiGraph GT1M, placed on their right hip 4. 5 second epochs 5. over 500 min of recording was defined as a valid day 6. At least 3 weekday…	Probably Yes/Low Risk	No information	Low risk	problably yes	no	moderaterisk	moderate risk
Song et al. (30) - 2017 - USA	No	Probably yes (THE PARTICIPATION RATE , WAS 60 % OF THE ORIGINAL SAMPLE SIZE. But a sensitivity analysis showed that there was no significant difference in demographics)	Moderate risk	Problably yes = 25-50%	Yes Low risk	1. At all waking hours for a seven-day period. Except when sleping, bathed or swimming. The monitor was removed at bedtime. 2. Nonwear time was defined as at least 60 min of censecutive zero activity and periods the monitor was taken of. 3. ActiGraph wGT3X, fasted snugly to their waist. 4. Epoch´s for both mothers´and children´s were defined as 5 s. 5. No informatioin 6. At least three weekdays a…	Probably Yes/Moderate Risk	no information	moderate risk	No	No	Low risk	moderate risk
Chiarlitti et al. (29) - 2017 - Canada	Yes	probably no	Moderate risk	No information serious risk	Probably yes Low risk	they used pedometer	No/Serious risk	None	Serious risk	No	No	Low risk	Serious risk
Jago et al. (44) - 2017 - United Kingdom	Probably yes	Probably Yes	Low risk	Probably not Low risk	Probably yes	1. fro 5 days including 2 weekend days. 2. excluding intervals of >60 min of zero counts allowing for up to two minutes of interruptions 3. ActiGraph wGT3X-BT, worn on the waist. 4. 60-s epochs 5. A valid day was defined as at least 500 min data. 6. at least 3 valid days of data must have been provided. 7. no information 8. The average number of sedentary and MVPA minutes per day were derived usi…	Probably Yes/Moderate Risk	None	moderate risk	Probably no	Probably no	Low risk	moderate risk
Walsh et al. (56) - 2017 - Austalien	No	Probably yes	Moderate risk	Probably no	Probably yes Parent-chils dyads: one child and their father.	1. during all walking hours for 7 days, except when swimming and bathing. 2. Non- wear time was considered to have occurred when there was 20 min of consecutive zero counts. 3.ActoGraph GT1M, worn over their right hip . 4. 15-s epochs 5. a valid day consired of 444 min of counts. 6.4 valid days of data, including one weekend day, was set as the inclusion criterion. 7. no information 8. Cut-points…	Probably Yes/Moderate Risk	Probably yes (The Active Australia Survey has been shown to provide acceptable levels of test-retest reliability across the population)	Moderate risk	Probably no	probably no	Low risk	moderate risk
Dlugonski et al. (28) - 2017 - USA	No	Probably no (The mothers who were included mother who were mostly white, highly educated, and interested in becoming more physically active)	Serious risk	No Low risk	Yes Low risk	1. 7 consecutive days during waking hours except when engaging in water activities. Parents were asked to keep a daily log for their own and their child´s accelerometer wear tha t included information on: time of day unit was put on; tme of day unit was taken off; any time of day the unit was removed; and any problmes that occurred. 2. Nonwear was defined as at least 60 consecutive minutes of zer…	Probably Yes/Moderate Risk	None	Moderate risk	No	No	Low risk	Serious risk
Barkin et al. (27) - 2017 - USA	No	Probably yes	Low risk	No (The analytic sample sompared to the full sample did not differ in gender, child race/etnicity, adult race/etnicity and adult education Low risk	No information Moderate risk	1. for 7 days, including when sleeping 2. Non-wear was defined by an interval of ≥90 consecutive minutes of zero counts. 3. ActiGraph GT3X+ or GT3X, placed on the right hip. 4. 15 seconds epoch 5. at least 6 hours of ewar time/day. 6. 4 days (3 weekdays and 1 weekend day). 7. Analyses were made for weekdays and weekenddays 8. Children: 0-25 conunts/15 s = sedentary, 26-419 counts/15 s = light, 42…	Probably Yes/Low Risk	None	Low risk	Probably No	No	Low risk	moderate risk
Hnatiuk et al. (55) - 2017 - Australia	Probably yes	Probably no	Moderate risk	No Low risk	Probably no	1. for 7 consecutive days, durig all waking hours except during water-based activities. 2. 20 minutes of consecutive zero was considered non-wear 3. ActiGraph GT3X, worn on the hip 4. 15- s epochs 5. no information 6. required to have 4 valid periods of data (3 weekdays and 1 weekend day). 7. no information 8.no information	Probably Yes/Moderate Risk	Probably no (Der står bare at viden om sammenhæng fra tidligere studier danner baggrund for spørgsmålene der er brugt i dette studie)	Moderate risk	Probably no	Probably no	Low risk	moderate risk
Maltby et al. (42) - 2018 - Canada	Yes	Probably no In addition to the sample being small, it was also relatively homogenous( mostely caucasian, highly educated , higher income household)	Moderate risk	Probably no (20% missing data)	Probably No	1. for 7 consecutive days, during waking hours only. Mothers recorded accelerometer on/off times in a wear-time log each day. 2. Non-wear time was classified as 60 consecutive minutes of zero activity. 3. Actical acccelerometer,worn on an adjustable elastic belt around their hip. 4. 15-s epochs 5. a valid day was defined as = 6h/day of wear for children and =8 h/day for mothers 6.at least 4 days,…	Probably Yes/Moderate Risk	None	Moderate risk	Probably no	Probably no	Low risk	moderate risk
Xu et al. (64) - 2018 - China	Probably Yes	Probably Yes .	Low risk	Problably yes = 25-50%	Probably yes Low risk	1. for 7 days, during night and during water-based activities. 2. 45 min in the hour were classified as sedentary = assuming sleep 3. the Actiheart monitors 4. 15-s epochs were used 5.no information 6. no information 7. They were analysed seprately. 8. Pate et al. Cut-points were used to determine the time spent. Sedentar (0-37.5 counts per 15 s), in LPA (>37.5-420 counts per 15 s), and i MVPA (>…	Probably Yes/Moderate Risk	None	moderate risk	Probably no	Probably no	Low risk	moderate risk
Lee et al. (66) - 2018 - Canada	Probably no	Probably Yes There were no significant difference observed between the included and the excluded in toddlers age,sex, race/etnicity, household incomeor the main type childcare.	moderate risk	Probably yes ( Only 64% of the analytic sample had accelerometer	Probably yes Low risk	1. no information 2. non- wear time was defined as >80 consecutive 15-s intervals of zero counts. Day time naps were assumed to be included in non-wear time. 3. ActiGraph wGT3X-BT, waist-worn. 4. 15-s epochs 5. 6 hours of wear time 6. at least 4 valid days 7. no information 8. LPA was defined as 15-40 counts/15-s epoch and MVPA was defined as >420 counts/15-s epoch.	Probably Yes/Moderate Risk	Probably no (A limitation of this study is the use of proxy-reported data except for toddlers' physical activity)	Moderate risk	Probably no	Probably no	Low risk	moderate risk
